# Supplementary material for: Factors Associated with Eating in the Absence of Hunger among Children and Adolescents: A Systematic Review
Source: Nutrients. 2022 Nov 9;14(22):4715. doi: 10.3390/nu14224715 (PMC9699171; doi:10.3390/nu14224715)
Supplement: Supplementary file 1 [file nutrients-14-04715-s001.zip]

Archive with 1 entries (1 files):
- nutrients-1960479-supplementary.pdf
